# Supplementary material for: Take Only Photographs, Leave Only Footprints: Novel Applications of Non-Invasive Survey Methods for Rapid Detection of Small, Arboreal Animals
Source: PLoS One. 2016 Jan 20;11(1):e0146142. doi: 10.1371/journal.pone.0146142 (PMC4720397; doi:10.1371/journal.pone.0146142)
Supplement: S1 File — (XLSX) [file pone.0146142.s004.xlsx]

## Sheet: S1 File a
	Trapping Session					Positive Detection?
Station No.	Date Set	Date checked	Site	Phase	No. Trap nights	Dormouse Camera Trap	Dormouse Tracking	Woodmouse Camera Trap	Woodmouse Tracking
A	2010-07-06	2010-07-08	Cabilla	1	2	0	NA	0	NA
A	2010-07-08	2010-07-09	Cabilla	1	1	0	NA	0	NA
A	2010-07-09	2010-07-12	Cabilla	1	3	1	NA	0	NA
A	2010-07-12	2010-07-14	Cabilla	1	2	1	NA	0	NA
A	2010-07-14	2010-07-16	Cabilla	1	2	1	NA	1	NA
A	2010-07-16	2010-07-19	Cabilla	1	3	1	NA	0	NA
A	2010-07-19	2010-07-21	Cabilla	1	2	0	NA	0	NA
A	2010-07-21	2010-07-22	Cabilla	1	1	1	NA	0	NA
A	2010-07-22	2010-07-23	Cabilla	1	1	0	NA	0	NA
A	2010-07-23	2010-07-26	Cabilla	1	3	0	NA	0	NA
B	2010-07-06	2010-07-08	Cabilla	1	2	0	NA	0	NA
B	2010-07-08	2010-07-09	Cabilla	1	1	0	NA	0	NA
B	2010-07-09	2010-07-12	Cabilla	1	3	0	NA	0	NA
B	2010-07-12	2010-07-14	Cabilla	1	2	0	NA	0	NA
B	2010-07-14	2010-07-16	Cabilla	1	2	0	NA	0	NA
B	2010-07-16	2010-07-19	Cabilla	1	3	1	NA	0	NA
B	2010-07-19	2010-07-21	Cabilla	1	2	0	NA	0	NA
B	2010-07-21	2010-07-22	Cabilla	1	1	0	NA	1	NA
B	2010-07-22	2010-07-23	Cabilla	1	1	0	NA	1	NA
B	2010-07-23	2010-07-26	Cabilla	1	3	1	NA	1	NA
C	2010-07-06	2010-07-08	Cabilla	1	2	0	NA	0	NA
C	2010-07-08	2010-07-09	Cabilla	1	1	0	NA	0	NA
C	2010-07-09	2010-07-12	Cabilla	1	3	1	NA	0	NA
C	2010-07-12	2010-07-14	Cabilla	1	2	0	NA	0	NA
C	2010-07-14	2010-07-16	Cabilla	1	2	0	NA	0	NA
C	2010-07-16	2010-07-19	Cabilla	1	3	1	NA	0	NA
C	2010-07-19	2010-07-21	Cabilla	1	2	1	NA	0	NA
C	2010-07-21	2010-07-22	Cabilla	1	1	1	NA	0	NA
C	2010-07-22	2010-07-23	Cabilla	1	1	1	NA	0	NA
C	2010-07-23	2010-07-26	Cabilla	1	3	1	NA	0	NA
D	2010-07-06	2010-07-08	Cabilla	1	2	0	NA	0	NA
D	2010-07-08	2010-07-09	Cabilla	1	1	0	NA	0	NA
D	2010-07-09	2010-07-12	Cabilla	1	3	0	NA	1	NA
D	2010-07-12	2010-07-14	Cabilla	1	2	0	NA	1	NA
D	2010-07-14	2010-07-16	Cabilla	1	2	0	NA	1	NA
D	2010-07-16	2010-07-19	Cabilla	1	3	1	NA	1	NA
D	2010-07-19	2010-07-21	Cabilla	1	2	1	NA	0	NA
D	2010-07-21	2010-07-22	Cabilla	1	1	0	NA	1	NA
D	2010-07-22	2010-07-23	Cabilla	1	1	0	NA	1	NA
D	2010-07-23	2010-07-26	Cabilla	1	3	1	NA	1	NA
E	2010-07-06	2010-07-08	Cabilla	1	2	0	NA	0	NA
E	2010-07-08	2010-07-09	Cabilla	1	1	0	NA	0	NA
E	2010-07-09	2010-07-12	Cabilla	1	3	0	NA	0	NA
E	2010-07-12	2010-07-14	Cabilla	1	2	0	NA	1	NA
E	2010-07-14	2010-07-16	Cabilla	1	2	0	NA	1	NA
E	2010-07-16	2010-07-19	Cabilla	1	3	0	NA	0	NA
E	2010-07-19	2010-07-21	Cabilla	1	2	1	NA	0	NA
E	2010-07-21	2010-07-22	Cabilla	1	1	1	NA	0	NA
E	2010-07-22	2010-07-23	Cabilla	1	1	1	NA	1	NA
E	2010-07-23	2010-07-26	Cabilla	1	3	1	NA	1	NA
B	2010-08-05	2010-08-06	Cabilla	2	1	0	0	0	0
B	2010-08-06	2010-08-09	Cabilla	2	3	0	0	0	0
B	2010-08-09	2010-08-11	Cabilla	2	2	1	0	0	0
B	2010-08-11	2010-08-12	Cabilla	2	1	0	0	0	0
B	2010-08-12	2010-08-17	Cabilla	2	5	1	0	0	0
B	2010-08-17	2010-08-18	Cabilla	2	1	0	1	0	0
B	2010-08-18	2010-08-20	Cabilla	2	2	0	0	0	0
B	2010-08-20	2010-08-26	Cabilla	2	6	1	0	0	0
B	2010-08-26	2010-08-30	Cabilla	2	4	0	0	0	0
B	2010-08-30	2010-09-03	Cabilla	2	4	0	1	0	0
C	2010-08-05	2010-08-06	Cabilla	2	1	1	1	0	0
C	2010-08-06	2010-08-09	Cabilla	2	3	1	1	0	0
C	2010-08-09	2010-08-11	Cabilla	2	2	1	1	0	0
C	2010-08-11	2010-08-12	Cabilla	2	1	1	1	0	0
C	2010-08-12	2010-08-17	Cabilla	2	5	1	1	0	0
C	2010-08-17	2010-08-18	Cabilla	2	1	1	1	1	1
C	2010-08-18	2010-08-20	Cabilla	2	2	1	1	1	1
C	2010-08-20	2010-08-26	Cabilla	2	6	1	0	1	0
C	2010-08-26	2010-08-30	Cabilla	2	4	1	1	1	0
C	2010-08-30	2010-09-03	Cabilla	2	4	1	1	1	1
D	2010-08-05	2010-08-06	Cabilla	2	1	0	0	1	1
D	2010-08-06	2010-08-09	Cabilla	2	3	0	0	1	1
D	2010-08-09	2010-08-11	Cabilla	2	2	0	0	1	1
D	2010-08-11	2010-08-12	Cabilla	2	1	0	0	1	1
D	2010-08-12	2010-08-17	Cabilla	2	5	0	0	1	1
D	2010-08-17	2010-08-18	Cabilla	2	1	0	0	1	1
D	2010-08-18	2010-08-20	Cabilla	2	2	0	0	1	1
D	2010-08-20	2010-08-26	Cabilla	2	6	0	0	1	1
D	2010-08-26	2010-08-30	Cabilla	2	4	0	0	0	1
D	2010-08-30	2010-09-03	Cabilla	2	4	0	1	0	1
E	2010-08-05	2010-08-06	Cabilla	2	1	0	0	0	1
E	2010-08-06	2010-08-09	Cabilla	2	3	1	1	1	0
E	2010-08-09	2010-08-11	Cabilla	2	2	1	0	1	0
E	2010-08-11	2010-08-12	Cabilla	2	1	1	1	1	1
E	2010-08-12	2010-08-17	Cabilla	2	5	1	1	0	0
E	2010-08-17	2010-08-18	Cabilla	2	1	1	1	1	1
E	2010-08-18	2010-08-20	Cabilla	2	2	0	1	0	1
E	2010-08-20	2010-08-26	Cabilla	2	6	1	0	1	0
E	2010-08-26	2010-08-30	Cabilla	2	4	1	1	1	1
E	2010-08-30	2010-09-03	Cabilla	2	4	1	1	1	1
A	2010-08-05	2010-08-06	Cabilla	2	1	0	0	0	0
A	2010-08-06	2010-08-09	Cabilla	2	3	0	0	0	0
A	2010-08-09	2010-08-11	Cabilla	2	2	0	0	0	0
A	2010-08-11	2010-08-12	Cabilla	2	1	0	0	0	0
A	2010-08-12	2010-08-17	Cabilla	2	5	0	1	0	0
A	2010-08-17	2010-08-18	Cabilla	2	1	0	0	0	0
A	2010-08-18	2010-08-20	Cabilla	2	2	0	0	0	0
A	2010-08-20	2010-08-26	Cabilla	2	6	0	0	1	0
A	2010-08-26	2010-08-30	Cabilla	2	4	0	0	0	0
A	2010-08-30	2010-09-03	Cabilla	2	4	0	0	0	1
F	2010-09-11	2010-09-13	Redmoor	3	2	0	0	0	0
F	2010-09-13	2010-09-15	Redmoor	3	2	0	0	0	0
F	2010-09-15	2010-09-17	Redmoor	3	2	0	0	0	0
F	2010-09-17	2010-09-19	Redmoor	3	2	0	0	0	0
F	2010-09-19	2010-09-22	Redmoor	3	3	0	0	0	0
F	2010-09-22	2010-09-25	Redmoor	3	3	0	0	0	0
F	2010-09-25	2010-09-29	Redmoor	3	4	0	0	0	0
F	2010-09-29	2010-10-02	Redmoor	3	3	0	0	0	0
F	2010-10-02	2010-10-04	Redmoor	3	2	0	0	0	0
F	2010-10-04	2010-10-06	Redmoor	3	2	0	0	0	0
F	2010-10-06	2010-10-08	Redmoor	3	2	0	0	0	0
F	2010-10-08	2010-10-13	Redmoor	3	5	0	0	0	0
G	2010-09-11	2010-09-13	Redmoor	3	2	0	0	1	1
G	2010-09-13	2010-09-15	Redmoor	3	2	0	0	1	1
G	2010-09-15	2010-09-17	Redmoor	3	2	0	0	1	1
G	2010-09-17	2010-09-19	Redmoor	3	2	0	0	0	1
G	2010-09-19	2010-09-22	Redmoor	3	3	0	0	1	1
G	2010-09-22	2010-09-25	Redmoor	3	3	0	0	1	1
G	2010-09-25	2010-09-29	Redmoor	3	4	0	0	0	1
G	2010-09-29	2010-10-02	Redmoor	3	3	0	0	0	1
G	2010-10-02	2010-10-04	Redmoor	3	2	0	0	1	1
G	2010-10-04	2010-10-06	Redmoor	3	2	0	0	0	1
G	2010-10-06	2010-10-08	Redmoor	3	2	0	0	1	1
G	2010-10-08	2010-10-13	Redmoor	3	5	0	0	0	1
H	2010-09-11	2010-09-13	Redmoor	3	2	0	0	0	0
H	2010-09-13	2010-09-15	Redmoor	3	2	0	0	0	0
H	2010-09-15	2010-09-17	Redmoor	3	2	0	0	0	0
H	2010-09-17	2010-09-19	Redmoor	3	2	0	0	1	1
H	2010-09-19	2010-09-22	Redmoor	3	3	0	0	1	1
H	2010-09-22	2010-09-25	Redmoor	3	3	0	0	1	1
H	2010-09-25	2010-09-29	Redmoor	3	4	0	0	1	1
H	2010-09-29	2010-10-02	Redmoor	3	3	0	0	1	1
H	2010-10-02	2010-10-04	Redmoor	3	2	0	0	1	1
H	2010-10-04	2010-10-06	Redmoor	3	2	0	0	1	1
H	2010-10-06	2010-10-08	Redmoor	3	2	0	0	1	1
H	2010-10-08	2010-10-13	Redmoor	3	5	0	0	0	1
I	2010-09-11	2010-09-13	Redmoor	3	2	1	0	0	0
I	2010-09-13	2010-09-15	Redmoor	3	2	0	0	1	1
I	2010-09-15	2010-09-17	Redmoor	3	2	0	0	1	1
I	2010-09-17	2010-09-19	Redmoor	3	2	0	0	1	1
I	2010-09-19	2010-09-22	Redmoor	3	3	0	0	1	1
I	2010-09-22	2010-09-25	Redmoor	3	3	0	0	1	1
I	2010-09-25	2010-09-29	Redmoor	3	4	0	0	1	1
I	2010-09-29	2010-10-02	Redmoor	3	3	0	0	0	1
I	2010-10-02	2010-10-04	Redmoor	3	2	0	0	1	1
I	2010-10-04	2010-10-06	Redmoor	3	2	0	0	1	1
I	2010-10-06	2010-10-08	Redmoor	3	2	0	0	1	1
I	2010-10-08	2010-10-13	Redmoor	3	5	1	0	1	1
J	2010-09-11	2010-09-13	Redmoor	3	2	0	0	0	0
J	2010-09-13	2010-09-15	Redmoor	3	2	0	0	1	1
J	2010-09-15	2010-09-17	Redmoor	3	2	0	0	1	1
J	2010-09-17	2010-09-19	Redmoor	3	2	0	0	1	1
J	2010-09-19	2010-09-22	Redmoor	3	3	0	0	1	1
J	2010-09-22	2010-09-25	Redmoor	3	3	0	0	1	1
J	2010-09-25	2010-09-29	Redmoor	3	4	0	0	0	0
J	2010-09-29	2010-10-02	Redmoor	3	3	1	0	1	1
J	2010-10-02	2010-10-04	Redmoor	3	2	1	1	1	1
J	2010-10-04	2010-10-06	Redmoor	3	2	0	0	1	1
J	2010-10-06	2010-10-08	Redmoor	3	2	1	0	1	1
J	2010-10-08	2010-10-13	Redmoor	3	5	1	1	1	1

## Sheet: S1 File b
	Using Camera Trap data
	No days to first detection		Number nights detect
Station	woodmouse	dormouse	woodmouse	dormouse
A	10	6	2	5
B	16	13	3	5
C	33	6	5	16
D	6	13	15	3
E	8	15	11	12
F	NA	NA	NA	NA
G	2	NA	7	NA
H	8	NA	8	NA
I	4	2	10	2
J	4	21	10	4
	Frequency of detections
	Dormice		Woodmice
Station	Camera Trap	Tracking	Camera Trap	Tracking
A	0	1	1	1
B	3	2	0	0
C	10	9	5	3
D	0	1	8	10
E	8	7	7	6
F	0	0	0	0
G	0	0	7	12
H	0	0	8	9
I	2	0	10	11
J	4	2	10	10
